# Supplementary material for: CD80-Mediated T-Cell Suppression by Cancer Stem-like Cells in Head and Neck Squamous Cell Carcinoma
Source: Cells. 2026 Jan 30;15(3):266. doi: 10.3390/cells15030266 (PMC12896438; doi:10.3390/cells15030266)
Supplement: Supplementary file 1 [file cells-15-00266-s001.zip]

Archive with 5 entries (5 files):
- Supplemental Table S1.pdf
- Supplementary Figure S1.pdf
- Supplementary Table S2.pdf
- Supplementary Table S3.pdf
- Supplementary Table S4.pdf
